# Supplementary material for: Application of a novel rectal cooling device in hypothermia therapy after cerebral hypoxia-ischemia in rats
Source: BMC Anesthesiol. 2016 Sep 9;16:77. doi: 10.1186/s12871-016-0239-5 (PMC5017120; doi:10.1186/s12871-016-0239-5)
Supplement: Additional file 1: — Detail about rectal temperature in Rectal and Blanket cooling group. (XLS 28 kb) [file 12871_2016_239_MOESM1_ESM.xls]

## Sheet: Rectal MH group
	1	2	3	4	5	6	7	8	9	10	11	12	13	14	15	16	17	18
0	39.1	37.9	36.7	37	37.7	37.2	37.5	37.3	37.4	37.2	36.1	37.3	36.6	36.1	37.8	37.2	37.3	37.5
15	35.5	35.9	36.4	35.8	36	35.6	35.5	35.5	35	34.8	34.4	36.7	36.3	35	36.7	36.8	36.1	36
30	34.1	35.3	36.2	35.2	35.2	35	35.3	35.2	33.4	34	33.9	36.5	36	34.5	36.5	35	35.2	34.5
45	33.4	33.6	35.4	34.8	34.9	34.4	34.3	34.3	33.3	33.5	34.1	34.9	35.2	33.3	34.9	34	34.3	34
60	33.2	33.9	34	34.8	34.9	33.8	34.1	34.3	32.1	33.5	34.1	34.5	34.7	33	34.2	33.7	34.1	33.7
90	32.9	33.5	32.7	34.2	34.7	33.9	34	33.4	32	33.4	34.3	33.8	33.6	32	33	33.2	33.8	33.6
120	34.2	33.2	33.1	33.8	34	32.8	32.7	33.9	33.3	34	34.5	34.4	34.4	32.5	34.2	32.9	33.3	33.9
150	33.2	32.3	33.9	34.1	34.1	33.2	33.7	34.5	33.9	34.8	34.9	34.6	34.5	33.8	33.5	33.4	33.8	33.2
180	32.7	32.4	33.3	33.9	33.8	34	33.7	33.1	34.1	34.9	34.1	34.5	34.2	34.1	33.4	33.6	33.8	33.4
210	32.5	32.1	33.8	33	32.9	33.1	33.3	33.1	33	33.9	34	34	34.11	34	33.7	33.3	33.5	33.3
240	33.2	34.3	33.1	34.3	32.9	33.2	33.3	33.7	33	33.7	33.6	33.9	33.5	34	33.6	33.3	34	33.1
270	32.5	33.8	34.3	33.8	34	33.2	33.9	33.6	32.9	33.8	33.5	34.2	33.2	33.9	33.7	33.4	33.8	33.4
300	33.5	33.4	33.6	34	33.5	34	33.7	34.6	32.8	33.9	33.5	34.2	33.8	33.6	33.7	33.6	33.5	33.5
330	32	33.3	33.9	33.8	33.9	33.4	33.7	33.8	33.3	33.6	33.7	34	33.9	33.8	33.6	33.6	33.3	32.4
360	33	34	34.3	34.2	34.3	33.5	33.6	33	33.4	34	33.5	33.9	33.8	34	33.6	33.6	33.3	32.6
420	32.6	33.4	33.8	34.1	33.7	33.5	34	32.3	33	34.1	33.3	34	33.6	33.7	33.6	33.2	33.3	33.3
480	32.6	33.4	33.9	33.7	34.2	34	34.2	33.4	33	34	33.3	34.4	33.3	33.6	33.1	32.6	33.4	33.4
540	32	32.7	33.3	33.9	33.6	33.9	33	34.2	32.8	34	33	34.1	33.2	33	33.7	33.1	33.3	33
600	32.3	33.2	32.4	33.7	33.5	33.6	33.6	33.1	33.6	34.4	33.7	34.5	33.9	33.4	33.1	33.8	33.5	32.5
660	34	33.9	33	33.8	34.5	34.2	33.8	33.2	34.4	34.8	34.4	33.4	34.1	33.7	34	33.5	34	33.4
720	33.2	33.6	32.4	33.6	34	34	33.6	33.7	34.6	34.5	33.2	34	33.7	33.7	33.2	33.2	33.8	32.5

## Sheet: Time reaching MH
1	27		48
2	48		45
3	55		69
4	45		70
5	46		108
6	50		130
7	38		90
8	54		58
9	35		85
10	18		45
11	16		84
12	15
13	43
14	58
15	14
16	44
17	42
18	26

## Sheet:  Blanket MH group
	1	2	3	4	5	6	7	8	9	10	11
0	36.9	37.2	37.5	36.1	37.5	37	36.5	37.8	37.5	36.2	37.5
15	36.5	36.5	36.7	36	37	36.5	36	37.5	37	36	37
30	36	36.3	36	35.8	36	36.3	35.5	37	36.8	35.5	36.7
45	35.2	35	35.8	35.6	35.8	36	35.2	36.5	36.5	35	36
60	34.6	35.3	35.8	35.6	35.5	36	34.9	36.1	36.2	34.5	35.3
90	35	34	34.2	33.4	35.5	35	34.4	34.9	34.8	32.3	34.9
120	35.2	33.2	33.3	32.1	34	34	33.8	33.6	34.2	32.5	34.2
150	34.7	33	33.2	32.5	33.3	33	34.1	33.4	34.6	33.5	33.7
180	34.6	33.1	33.1	33	33.2	33.2	33.8	33.2	33.5	33.4	33.6
210	33.4	33	33.2	32.6	33	33	33.7	32.8	33.4	33.3	33
240	33.3	33.5	32.8	33.2	33.2	32.8	33	32.5	33.5	32.5	32.8
270	33	33.4	32.7	33.4	33.2	32.6	32.8	33.7	33.4	32.8	32.5
300	32.6	32.8	32.3	35.1	33	32.1	32.4	34.1	34.9	32.4	34
330	34.5	33.8	32.6	35.5	35.6	32.4	35.2	35.5	35.2	32.8	31.6
360	33.8	33	32.1	36	34	33	33.7	33.5	34.5	32.1	31.4
420	34	32.9	32.2	34.5	34.2	33.8	33.5	33.1	34.4	32.3	31.4
480	34.6	32.8	32.6	34.4	34.5	34.1	33.5	33.3	34.4	32.8	33.5
540	34.1	33.2	32.5	34.1	33	34.3	33.3	33.2	34.5	33.5	32.3
600	34.3	33.5	32.8	34.4	33.1	32.8	33.5	33.8	34.5	33.8	32.8
660	33.5	33.5	33.7	35	32.6	35	34.3	33.8	35	33.9	34.8
720	34.3	33.4	33.8	34.9	34.1	34.9	34	33.2	35	33.5	33.9
